# Supplementary material for: Volumes of brain structures in captive wild-type and laboratory rats: 7T magnetic resonance in vivo automatic atlas-based study
Source: PLoS One. 2019 Apr 11;14(4):e0215348. doi: 10.1371/journal.pone.0215348 (PMC6459519; doi:10.1371/journal.pone.0215348)
Supplement: S4 Table — (XLSX) [file pone.0215348.s004.xlsx]

## Sheet: Arkusz1
S4 Table. Results of the automatic segmentation of the selected brain structures –non-normalized raw data.
Strain/Group	Brain volume	AccumbensCore	AccumbensShell	Amygdala	BedNucleusStriaTerminalis	CaudatePutamen	CorpusCollosum	CortexAuditory	CortexCingulate	CortexEntorhinal	CortexFrontalAssociation	CortexInsular	CortexMedialPrefrontal	CortexMotor	CortexOrbitofrontal	CortexParietalAssociation	CortexPiriform	CortexRetrosplenial	CortexSomatosensory	CortexTemporalAssociation	CortexVisual	Cortex sum	DiagonalBand	GlobusPallidus	HippocampusAnteroDorsal	HippocampusPosterior	HippocampusPosteroDorsal	HippocampusSubiculum	HippocampusVentral	Hippocampus sum	HypothalamusLateral	HypothalamusMedial	Hypothalamus sum	InternalCapsule	IPAC	MedialGeniculate	MesencephalicRegion	OlfactoryNuclei	OlfactoryTubercle	PeriaqueductalGrey	Pons	Raphe	Septum	SubstantiaInnominata	SubstantiaNigra	SuperiorColliculus	ThalamusDorsolateral	ThalamusMidlineDorsal	ThalamusVentromedial
WWCPS	1715	43.5113	36.3409	53.52	31.1941	99.1922	54.8491	51.8222	44.0909	49.284	35.3393	47.9205	39.4073	98.6811	39.7537	33.2401	43.5953	45.5847	156.293	19.3761	58.8056	763.194	10.9412	12.698	22.2453	13.0553	33.271	19.7379	24.7303	113.04	13.9376	22.0429	35.9805	13.7092	8.48942	9.22739	22.0137	11.841	10.3322	11.64	42.1478	8.11264	13.2544	7.65988	9.40695	23.1388	29.2047	13.3578	4.62638
WWCPS	1672	42.6728	35.8878	52.7934	31.044	99.0342	53.708	50.2185	42.544	47.8643	35.2892	47.4514	37.9962	94.886	38.5162	32.7177	42.6895	45.0788	152.607	19.2263	58.9999	746.085	10.5642	12.7731	21.6557	12.484	31.9084	18.8819	23.5785	108.509	13.9194	21.9467	35.8661	13.3902	8.27908	8.988	21.4484	11.6304	9.92349	11.4254	40.2885	7.66579	12.9605	7.39626	9.27509	22.47	28.6664	12.816	4.46658
WWCPS	1658	42.8543	35.8659	53.1273	30.5719	91.7802	52.2353	49.7019	40.9145	48.0289	34.4383	45.9681	37.2486	92.7933	37.6399	32.6775	42.2309	45.9896	146.262	19.8662	63.8413	737.601	10.7374	12.5262	21.0185	12.788	32.3277	20.0983	24.7423	110.975	13.7995	22.2984	36.098	13.2977	8.29812	9.02068	21.5026	11.4541	9.87024	11.2295	40.4784	7.70837	11.9325	7.42121	9.08319	22.1227	28.317	12.3329	4.43316
WWCPS	1744	45.1853	37.3687	55.4086	32.5099	97.9727	54.8697	53.2966	44.4598	51.2806	36.6816	49.1459	39.8696	99.3121	40.1957	34.5347	45.4347	48.2914	159.091	20.213	62.5067	784.313	11.1447	12.8787	21.2105	13.0155	33.0192	19.5729	25.6106	112.429	14.1812	22.9266	37.1078	13.82	8.48491	9.1703	21.7808	11.8575	10.2249	11.6895	43.1239	8.02205	12.7675	7.63541	9.33633	22.3982	28.5022	12.6014	4.71804
WWCPS	1916	48.1414	40.4276	58.62	34.9248	113.295	60.9575	56.7558	48.1223	54.1826	39.1286	53.2437	42.8398	106.865	43.7289	36.7604	47.9632	51.0384	176.082	21.1775	61.8504	839.739	12.125	14.535	25.274	14.2849	35.8924	21.1852	26.7646	123.401	16.15	26.1821	42.3321	15.2966	9.57866	10.2426	24.6781	13.3436	11.4182	13.2363	49.0285	9.1763	15.1052	8.49478	10.598	25.4617	33.0759	14.7283	5.35273
WWCPS	1631	41.4926	34.6098	50.4436	29.5488	92.569	51.8332	47.9074	41.4421	46.8015	33.2594	44.9748	36.8834	92.3211	37.0759	31.9415	41.5954	45.014	146.005	18.6896	57.0899	721.001	10.3746	12.3542	20.9665	12.2917	30.9107	18.6733	23.8746	106.717	13.795	22.0038	35.7988	13.344	8.29151	8.82241	21.2748	11.5519	9.8806	11.622	41.2154	7.85212	12.9418	7.44812	9.36912	22.0299	27.7319	12.5611	4.66596
WWCPS	1736	44.1204	36.6904	54.0833	31.5726	99.4398	55.8211	51.9064	44.3409	49.9777	36.1418	47.7348	39.0895	97.9989	39.5947	33.9405	43.5701	45.4294	157.648	19.7661	60.3468	767.486	11.0864	12.8492	22.8197	13.0736	33.6315	19.8321	24.7692	114.126	14.0751	23.594	37.6691	13.3821	8.52706	9.34107	22.0055	11.9765	10.1981	11.7404	41.5564	7.9882	13.9423	7.76964	9.63011	23.4725	28.7777	12.9058	4.78094
WWCPS	1667	42.8086	35.9105	52.3905	30.7545	95.1357	53.139	50.1867	41.675	47.5295	34.8003	46.791	37.8109	96.3793	38.4827	32.9483	42.6602	46.1959	154.162	19.1205	59.7119	748.455	10.4909	12.5093	22.1328	12.3356	31.5846	18.6287	23.5564	108.238	13.9696	21.8644	35.834	13.142	8.1483	8.79059	20.7375	11.2424	9.61442	10.9535	37.7325	7.65053	12.5757	7.47283	9.14583	22.0111	28.6757	12.7651	4.6851
WWCPS	1665	41.9713	35.2447	51.3702	30.2164	95.8857	53.1368	50.0466	42.4941	47.0745	34.3739	46.5284	37.7189	94.6153	37.7472	32.3576	42.4225	44.8235	154.487	18.7512	57.0945	740.535	10.514	12.4922	22.1828	12.4277	32.4225	18.7629	24.0642	109.86	14.2674	22.8105	37.0779	13.2929	8.31518	9.0924	21.7083	11.5529	9.85197	11.133	38.6446	7.94804	12.8926	7.45387	9.21344	21.8182	28.986	13.1445	4.51881
BN	1911	48.9656	41.3846	61.7043	35.1815	112.342	61.0641	55.1171	48.6502	55.9292	39.3914	53.25	43.3357	107.417	44.0161	36.5097	48.4286	52.0117	173.433	21.3936	63.4681	842.352	12.5083	14.4416	24.8965	14.5666	37.1365	23.1231	28.965	128.688	15.9998	25.9399	41.9398	15.1621	9.44798	10.4499	23.7079	13.391	11.3091	12.1664	46.0742	8.64536	14.6642	8.29775	10.5084	25.3494	31.2238	13.7873	5.09893
BN	1735	44.2668	37.7016	56.2522	31.9032	103.89	56.1203	51.6492	43.8608	51.0194	35.5224	47.5459	39.1642	95.0346	39.8304	33.2686	44.4039	46.2256	155.978	19.5812	57.7304	760.815	11.4255	13.2433	23.4398	13.5634	33.5601	20.5285	26.3043	117.396	14.891	24.3525	39.2434	14.0651	8.7038	9.32077	22.326	12.5579	10.668	12.0249	43.3871	8.16699	14.1668	7.74712	9.65666	23.5856	29.2538	13.0538	4.56669
BN	1795	46.4528	38.8564	57.7128	32.9149	107.768	58.6247	52.7748	46.4528	53.5305	36.7993	50.0356	41.1019	100.03	41.206	34.7853	45.3453	48.2245	161.455	20.0143	59.585	791.34	11.4162	13.9305	23.685	13.5343	34.5771	20.7251	27.1135	119.635	15.381	24.3743	39.7553	14.5122	8.96423	9.63377	22.0318	12.4645	10.6391	11.8319	41.854	8.09366	14.0125	7.89261	9.87788	24.6938	30.7089	13.4386	4.7808
BN	1804	46.4025	38.8744	57.9607	32.9573	107.046	58.2945	52.5866	45.919	53.8169	37.1642	49.7309	41.225	100.456	41.2322	34.4095	45.1415	47.9936	163.168	20.5476	59.09	792.481	11.57	13.5906	23.9697	14.3268	34.8767	21.6787	28.2597	123.112	15.2268	24.6282	39.8551	14.5825	9.03768	9.88105	23.0389	12.6536	10.8105	12.0776	44.5372	8.32113	13.9772	7.92479	10.0959	24.4929	30.4443	13.5477	4.90453
BN	1879	48.3692	40.267	61.3043	34.5022	108.129	59.6808	55.733	48.0611	55.3497	38.3072	51.2911	42.3996	104.839	42.0407	36.7006	47.3283	52.5199	165.358	21.9016	66.4659	828.295	12.274	14.5023	23.7938	14.5824	37.2531	22.6438	28.8107	127.084	16.3888	26.7588	43.1477	15.2855	9.47166	10.327	24.2992	12.9674	11.2723	12.6823	48.6379	8.9151	14.268	8.46583	10.5203	25.3064	31.4432	13.5865	5.12648
BN	1868	47.408	39.7548	61.3937	34.2012	108.719	60.0711	54.9977	47.3127	54.1683	38.5611	51.6334	42.3457	103.47	43.0929	35.5873	47.1651	51.7847	169.089	21.1271	62.4641	822.8	11.9305	14.2928	24.5194	14.1406	35.2286	21.4951	28.3693	123.753	16.251	26.2024	42.4535	15.4407	9.3301	10.1675	23.4845	12.8793	11.0033	12.2429	43.1826	8.58626	14.7398	8.18987	10.5112	24.4652	31.6458	13.4515	5.09161
BN	1742	45.4436	38.054	57.1585	32.3367	102.727	55.9269	50.8525	44.5482	51.5475	36.143	49.2969	39.4999	97.282	40.4597	33.4743	44.5935	47.1821	155.486	19.6724	58.242	768.279	11.3645	13.6064	23.3219	13.5068	32.9778	20.9005	26.3826	117.09	14.9598	24.017	38.9767	13.8935	8.80598	9.48362	22.0433	12.4072	10.4074	11.4855	41.1129	8.14786	13.1298	7.67125	9.63012	23.4961	29.1994	13.2392	4.51335
BN	1922	48.7419	41.0885	60.6468	35.0054	109.965	60.0414	56.7432	46.916	54.8789	38.6975	52.117	42.5339	101.145	42.2878	36.0529	47.187	49.2436	165.682	22.3029	63.0724	818.86	13.1221	14.9945	25.232	15.4963	37.6097	23.5368	29.6257	131.501	17.7845	30.7558	48.5403	15.8594	10.2072	11.0232	26.2122	13.5926	11.8687	13.2726	61.7173	9.25443	14.7798	8.75663	11.2458	25.0879	31.9283	14.0358	5.24418
WISTAR	2031	52.0728	43.8046	65.7861	37.5207	119.855	67.2911	60.2435	52.6456	59.8028	41.7777	56.1104	45.8153	112.044	45.8133	39.048	51.7154	52.9319	185.885	22.3024	64.3685	890.504	12.9409	14.989	27.4449	15.5434	38.4245	23.2326	31.448	136.093	16.9532	27.3474	44.3006	16.2228	10.0025	10.926	25.8059	14.2276	12.2516	13.3782	49.6722	9.50447	16.6934	8.89923	11.1329	25.7653	34.0721	14.8952	5.26191
WISTAR	1912	49.3143	41.5363	60.6697	35.1062	108.955	60.0808	56.6564	47.712	57.6219	39.2572	52.8114	43.0506	107.6	44.3278	36.349	48.1575	48.9166	173.91	21.445	61.358	839.173	12.3091	14.4591	25.3608	15.1367	37.3681	23.4067	30.6379	131.91	16.1346	25.3761	41.5107	15.0509	9.56707	10.7544	25.6648	13.9318	11.5766	12.6527	49.3525	8.83095	14.0509	8.41299	10.7955	25.1179	31.657	14.5821	5.10294
WISTAR	2033	52.8397	44.0409	65.1922	37.7833	123.369	67.5647	60.5732	52.2888	60.4269	42.1522	56.6597	46.4947	111.4	47.3486	39.117	51.3231	52.366	183.338	22.4647	65.9769	891.93	13.0874	15.4644	27.4231	15.3004	38.0374	23.164	31.1679	135.093	17.4076	28.7791	46.1867	16.4799	10.1599	10.8765	26.118	14.517	12.2437	13.6422	48.733	9.51932	16.9682	8.94886	11.3238	26.0021	34.189	15.1889	5.46084
WISTAR	2016	52.2446	43.8036	63.7762	37.4432	116.347	63.7177	59.1777	50.6258	59.8268	42.0316	56.2807	45.6322	113.073	46.5091	38.2556	50.5875	52.8615	178.726	22.3353	63.0827	879.006	13.1312	15.447	26.7422	15.5288	38.4149	23.1094	30.9315	134.727	17.3741	28.3248	45.6989	16.2885	10.4112	11.2684	27.7341	14.5585	12.5063	13.6721	50.5331	9.6262	15.7087	9.08148	11.5906	26.5628	34.9615	15.8454	5.75225
WISTAR	1850	47.9464	40.3355	60.3248	34.2435	109.032	57.9642	53.9811	46.102	55.9273	38.504	51.8777	41.6731	102.973	42.87	35.4053	47.6301	48.026	162.286	20.3407	59.0779	806.674	12.1286	14.2056	25.2266	14.6156	35.7087	21.9521	29.0432	126.546	16.0954	25.8426	41.938	15.088	9.52251	10.3502	25.3543	13.4776	11.6015	12.8333	45.4748	8.89203	14.3697	8.35127	10.6431	24.2109	32.0476	14.7854	4.99352
WISTAR	1981	51.0464	43.0412	65.4067	36.7991	117.358	63.8476	59.5092	50.4581	59.6618	40.9057	54.4537	43.7999	105.203	44.5765	37.6766	50.563	50.884	170.998	22.211	62.9879	853.888	13.0504	14.9615	27.3259	15.1489	37.9144	23.6115	31.0086	135.009	17.2183	27.6884	44.9067	16.0742	10.0167	10.9108	26.4563	14.0245	12.0469	13.7767	50.5432	9.36656	16.4023	8.89806	11.2035	26.6524	33.3165	15.762	5.36653
WISTAR	1949	50.6175	42.3693	63.1476	36.2241	116.219	62.1341	57.7878	49.029	59.0333	40.5587	54.2251	44.0435	108.002	45.0238	37.1362	49.7697	51.2119	171.715	21.8015	61.9334	851.271	12.5685	15.2125	26.1614	14.9724	37.5533	23.3919	30.1491	132.228	16.4232	27.3308	43.7541	15.6187	9.82082	10.6704	25.2064	13.9237	11.7014	13.0351	47.5264	9.0572	15.1443	8.75062	10.762	25.6703	33.4741	15.7183	5.38976
WISTAR	1998	51.7102	43.1588	64.4095	36.937	117.906	63.5424	59.6323	50.3636	60.1498	41.6983	56.5294	45.2307	109.053	46.5194	38.5434	51.5324	53.0929	182.296	22.1159	63.7042	880.461	12.8871	14.9392	26.6613	15.357	38.3097	23.8381	30.8811	135.047	16.5754	27.0849	43.6603	15.9662	9.83516	10.952	25.8341	14.3203	11.9986	12.9828	45.96	9.40179	15.9215	8.74565	11.2098	26.0259	33.4006	15.6871	5.60199
[truncated: 5 more columns]
