# Supplementary material for: Volumes of brain structures in captive wild-type and laboratory rats: 7T magnetic resonance in vivo automatic atlas-based study
Source: PLoS One. 2019 Apr 11;14(4):e0215348. doi: 10.1371/journal.pone.0215348 (PMC6459519; doi:10.1371/journal.pone.0215348)
Supplement: S5 Table — (XLSX) [file pone.0215348.s005.xlsx]

## Sheet: Arkusz1
S5 Table. Results of the manual segmentation of the olfactory bulb –non-normalized raw data.
Strain/Group	Brain volume [mm3]	Results of the manual segmentation of the olfactory bulb [mm3]	Percent of the brain voulme
WWCPS	1715	74.9531	4.37044
WWCPS	1672	77.5	4.63517
WWCPS	1658	72.2188	4.35578
WWCPS	1916	73.1719	3.81899
WWCPS	1631	67.8203	4.1582
WWCPS	1736	82.8281	4.7712
WWCPS	1667	89.8672	5.39095
WWCPS	1665	82.086	4.93009
BN	1911	72.1406	3.77502
BN	1735	62.4141	3.59735
BN	1795	65.8047	3.666
BN	1804	61.3359	3.39999
BN	1879	66.875	3.55907
BN	1868	63.3438	3.391
BN	1742	60.2109	3.45642
BN	1922	65.1875	3.39165
WISTAR	2031	83.539	4.1132
WISTAR	1912	79.4609	4.1559
WISTAR	2033	83.6094	4.11261
WISTAR	2016	76.8984	3.8144
WISTAR	1850	69.3359	3.74789
WISTAR	1981	82.8281	4.18113
WISTAR	1949	84.6875	4.34518
WISTAR	1998	85.2188	4.26521
